# Supplementary material for: Novel Insight into the Formation of Odour—Active Compounds in Sea Buckthorn Wine and Distilled Liquor Based on GC–MS and E–Nose Analysis
Source: Foods. 2022 Oct 20;11(20):3273. doi: 10.3390/foods11203273 (PMC9601902; doi:10.3390/foods11203273)
Supplement: Supplementary file 1 [file foods-11-03273-s001.zip]

Archive with 1 entries (1 files):
- foods-1953054-supplementary.pdf
